# Supplementary material for: Nematocytes: Discovery and characterization of a novel anculeate hemocyte in Drosophila falleni and Drosophila phalerata
Source: PLoS One. 2017 Nov 15;12(11):e0188133. doi: 10.1371/journal.pone.0188133 (PMC5687758; doi:10.1371/journal.pone.0188133)
Supplement: S1 Table — (XLSX) [file pone.0188133.s013.xlsx]

## Sheet: Sheet1
Species Name	Source	Stock number
Drosophila falleni	Drosophila Species Stock Center (UC San Diego)	15130-1961.00
Drosophila phalerata	Drosophila Species Stock Center (UC San Diego)	15130-2031.00
Drosophila palustris	Drosophila Species Stock Center (UC San Diego)	15130-2001.00
Drosophila funebris	Drosophila Species Stock Center (UC San Diego)	15120‑1911.07
Drosophila Immigrans	Drosophila Species Stock Center (UC San Diego)	15111‑1731.08
Zaprionus indianus	Locally aquired	NA
Drosophila polychaeta	Drosophila Species Stock Center (UC San Diego)	15100-1711.01
Drosophila mojavensis	Drosophila Species Stock Center (UC San Diego)	15081-1352.22
Drosophila hydei	Drosophila Species Stock Center (UC San Diego)	15085‑1641.69
Drosophila virilis	Drosophila Species Stock Center (UC San Diego)	15010‑1051.87
Drosophila paramelanica	Drosophila Species Stock Center (UC San Diego)	15030‑1161.03
Drosophila grimshawi	Drosophila Species Stock Center (UC San Diego)	15287-2541.00
Drosophila willistoni	Drosophila Species Stock Center (UC San Diego)	14030‑0811.24
Drosophila simulans	Drosophila Species Stock Center (UC San Diego)	14021‑0251.195
Drosophila melanogaster	Bloomington Stock Center	64349 & 25211
Scaptodrosophila lebanonensis	Generous gift from Fry Lab (Univeristy of Rochester)	NA
